# Supplementary material for: An ultrasound-based referential of body height-adjusted normal liver organometry in school children from Bokito in rural Cameroon
Source: Sci Rep. 2020 Feb 17;10:2773. doi: 10.1038/s41598-020-59613-z (PMC7026466; doi:10.1038/s41598-020-59613-z)
Supplement: Supplementary file 1 — Dataset 1. [file 41598_2020_59613_MOESM1_ESM.xlsx]

## Sheet: Title and Authors
An ultrasound-based referential of body height-adjusted normal liver organometry in school children from Bokito in rural Cameroon Severin Donald Kamdem, Erve Martial Kuemkon, Leonel Meyo Kamguia, Gladys K. Tchanana, Francis Konhawa, Frungwa Nche, Alim Oumarou, Mamadou Hamza, René Ghislain Essomba, Michel Kengne, Bienvenu Etogo Ondigui, Marie Claire Okomo Assoumou, Frank Brombacher and Justin Komg…

## Sheet: Data set S1 Females
Data_Set_S1_Females_liver_organometry
Body Height_(cm)	Left_liver_lobe_size_(mm)	Rigth_liver_lobe_size_(mm)	Portal_vein_diameter_(mm)	Portal_branch_thickness
168	114.6	133.4	11.4	3.3
147	86.1	135.5	10.7	2.7
138	82.1	117.2	9	1.2
143	101.3	127.1	9	2.5
136	90.8	120.6	9.7	2.5
138	88.6	128.3	8	2.4
142	94.5	137	9.4	3
128	85.1	132.8	11	2
133	81.1	116.2	8.4	2.3
140	82	110	10.4	1.9
140	95.2	119.7	8.7	1.3
135	78.9	114.2	8.1	2.3
148	91.3	114	11	1.7
155	94.9	123.6	9.1	3.7
148	100.7	120.7	9.4	1.4
140	82.4	134.8	10.6	2
139	86.9	110.3	8.1	2
127	84.6	111.1	9.5	2.4
132	96	126	8.8	1.3
115	82.6	108.5	8.4	2.3
127	80	124	10	2.1
145	86	116	7.4	1.9
155	99	118	8	2.7
150	87	125	9.1	2.4
153	88.5	118	9.1	3
135	96	118	11.4	1.7
145	102	134	10	2.1
140	86	111	11	1.7
134	83	104	7	2
136	90	127	9.4	1.3
146	96	122	9.4	3
130	72	104	8	2.8
138	97	114	7	3.1
124	73	105	7.1	2.6
123	65.5	100.3	7.7	2.9
132	88.4	114.4	10.1	2.3
151	84	137	9.7	2.6
123	79.1	105.9	9.1	2.4
126	81.6	112	8.1	1.9
133	80.6	115	9.7	2
143	100	139	8.7	1.7
126	79	118	8	2
155	88	118	9.7	1.7
133	90	112	10.7	1.6
136	85.3	123.8	9	2.4
129	80.6	105	8.4	3.7
128	79	123	9.4	3.8
142	89	121	7.7	3.1
121	74.6	95.4	9.4	2
145	92	134	9	1.7
126	80	108	7.4	2.1
125	79	113	8.9	2.3
135	78	101	8	2.4
126	76	107	7	3.6
121	70	101	8	1.3
125	78.9	108.6	9.1	3
121	72.7	110	10.1	3.7
125	86	111	8.9	2.7
121	75	110	7.4	2.4
112	76.5	112	6.2	3.8
121	79	106	6.7	3.8
146	111.8	147	10.6	4
131	84.6	107	10.8	2.3
160	100	127	11.4	2
132	66	101	8.8	2
143	97.3	125.6	9.5	1.3
146	82.3	125	10.1	1.6
129	84	121	8.4	1
140	89.5	118.5	10	3.3
160	95.5	116.8	10.3	2.9
146	78	117.6	10.7	2.7
145	89.5	120.6	8	2.6
130	75.5	120	8.5	1.5
140	91	124.1	10.7	2.1
140	87	112.8	10.4	2.5
130	76.2	106.2	8.7	3
121	71.5	116	7.3	2.1
121	87.3	130.7	9.3	2.8
137	104.2	147.2	10.6	1.5
132	82.5	117	11.7	1.5
151	104	127	8.7	2.4
153	89	124	10	1.2
128	83.2	121.5	9.4	2.3
137	85.6	110.4	9	3.1
138	84.4	110	8.4	2.7
127	91.7	121.4	9.5	0.9
135	79	104	8.3	3
130	80	116	8.7	2.7
152	82.6	120	7.7	3.4
165	82.5	126	9.1	3.3
166	91.7	135.2	9.7	2.3
151	107	129	9.8	1.8
156	105	135	10.4	2.4
130	89.5	104	9.1	1.6
160	101.1	132	10.5	1.5
129	86.6	117.6	8.7	2
135	93.6	128	8.8	1.8
155	101.4	151	9.4	3.1
126	82.1	117.8	11	2.3
135	88.6	131.2	8.4	1.4
129	95.6	122.6	10.2	0.3
135	76.8	103.7	8.6	1.9
130	82.4	124	8	1.6
124	78	115.2	7	1.7
129	80	125	7	1.6
125	93.4	125.3	6.7	1.6
125	75	116	7.4	2.4
120	86.5	115	7.7	2.6
124	80.3	123.7	8.7	1.3
