# Supplementary material for: An ultrasound-based referential of body height-adjusted normal liver organometry in school children from Bokito in rural Cameroon
Source: Sci Rep. 2020 Feb 17;10:2773. doi: 10.1038/s41598-020-59613-z (PMC7026466; doi:10.1038/s41598-020-59613-z)
Supplement: Supplementary file 2 — Dataset 2. [file 41598_2020_59613_MOESM2_ESM.xlsx]

## Sheet: Title and Authors
An ultrasound-based referential of body height-adjusted normal liver organometry in school children from Bokito in rural Cameroon Severin Donald Kamdem, Erve Martial Kuemkon, Leonel Meyo Kamguia, Gladys K. Tchanana, Francis Konhawa, Frungwa Nche, Alim Oumarou, Mamadou Hamza, René Ghislain Essomba, Michel Kengne, Bienvenu Etogo Ondigui, Marie Claire Okomo Assoumou, Frank Brombacher and Justin Komg…

## Sheet: Data set S2 Males
Data_set_S2_Males_liver_organometry
Body Height_(cm)	Left_liver_lobe_size_(mm)	Rigth_liver_lobe_size_(mm)	Portal_vein_diameter_(mm)	Portal_branch_thickness
167	95.4	130.5	10.7	3.9
164	107.8	154	11.5	4.4
129	98.9	133.6	9	3.3
158	90.5	128.8	11.2	1.5
156	98	135.8	10.1	4.3
152	96.2	129.3	7.2	2
139	78	115.6	9.1	2.7
141	108	134	8.8	2.4
145	85.4	122	10.4	2.4
141	99.3	131.3	10.7	2.5
140	97.7	123.8	10	2
139	93.6	117.9	9.7	2
137	95.4	131	9	1.4
134	92	115.5	10.7	1.3
138	88	120.5	9.2	1.6
130	76.7	126.5	8.4	2.3
135	87.3	121.2	8.3	1.5
146	86	122	9.6	3
154	96	126.9	11	2.7
123	78.5	109.1	9.7	3
118	84.2	116.8	8.7	1.9
139	84.6	129.7	10.4	1.4
145	100.9	126.1	10.7	1.7
142	92.2	128	8.6	2.4
141	105.6	127.9	11.4	2
125	94.8	103.4	9.5	2.1
128	91	112	8.3	1.3
123	80	116	8.8	1.7
140	90.4	134.2	7.9	1
128	86.3	112.4	8.3	2.1
120	82.9	106	8	1.4
143	83	112	8.4	3
130	89	107	10	1.8
163	105	148	11	1.7
144	96.5	127	9	1.3
139	70	110	8.5	1.4
140	99.4	138	11	0.7
127	87	109	8	2
140	89	128	12	2.3
152	87	121	12	1.4
141	98	133	9	1.6
137	93	113	11.8	1.5
146	95	135	11.4	3.3
146	86	143	10	2
147	83	119	10	1.2
154	88	140	11	2.3
143	78	119	9	1.7
143	101	130	10	1.3
120	78	119	10	2
136	85	116	10.6	1.9
111	76.6	102	6	2.3
143	96.4	119.5	7.5	1.8
118	95.6	100.7	7	1.7
129	84	116	8.8	2
130	90.4	113	9.4	2.7
127	89	121	9	1.5
126	79	112	8.7	3.5
159	88	116	8.3	1.7
149	104	108	10	2.1
143	88.5	144	11.4	2.4
128	100	124	8.4	3.9
138	81	128	9.2	2.3
127	86	126	11	2.3
146	111	136	8	2.8
124	89.2	101.4	7	2
137	86.3	126	9.7	2.1
129	74	112	7.4	2.6
129	83.1	105.6	8.6	2.4
124	83.8	108	8.7	2.6
129	85.7	128	9	2.8
133	92.5	122.5	7.8	2.8
124	76	117	6	1.6
130	85	107	8.7	2.3
127	90	119	7	2
138	67	92	8	2.3
155	101	120	8.3	3
140	78	111	9	2.3
138	90	120	11.5	3.6
153	105.4	122.6	11.4	1.3
143	99	122	8.8	2.6
165	102	144	10.7	1
146	93	129	8.5	2.6
142	92	136.5	10	2.3
130	99.7	124	8.4	2.2
159	86.7	146.7	10.7	2.7
133	92.4	114.7	11.6	3.4
156	105	126.2	9.2	2
143	81.7	130.7	10	1.6
139	91.7	140.7	9.1	1.1
150	90	121	10.1	2.7
168	107.1	123.7	12.1	3.6
129	78	110	8.4	1.7
131	88.1	119.4	9.1	1.6
138	92.1	120.5	8	1.7
145	103.3	122.4	10.2	2.6
133	88	113	7.7	1
129	81	104	10	1.4
135	94	137	10.1	1.7
132	97	114.7	10	1.7
115	85.1	120	8.7	1.7
127	85.1	114	8.7	1.3
130	90	120	8.3	2.4
126	87.2	120.6	7.4	1.3
141	82.7	136.6	7.4	0.3
122	87.3	121.3	10.1	2.6
140	81.2	140.3	9.7	2.3
135	74.2	119	9.4	1.8
131	93	126	8.1	1.4
134	95	123.3	10.1	1
164	103.3	130	10	0.6
150	103.7	118.6	12.4	3
154	97.1	134.6	8	1.8
145	92	121	10.4	3.5
139	78.5	108	8.8	1.7
155	95.2	120.3	11	2.3
135	100.6	126.3	9.4	2.3
143	77.6	115	8.7	2
145	93.1	122.3	9.1	2.3
126	90.5	127	11	1.3
128	85.7	117.6	10.1	2.3
136	98	138.4	9.4	2.4
127	79	118.4	10	1.9
142	88.7	119	8	2.5
140	87.1	119.3	8.4	2.3
115	73.8	121.2	7	2.7
